# Supplementary material for: Endoscopic Transsphenoidal Sellar Surgery via One Nostril: Own Experience and Systematic Review of the Literature
Source: Life (Basel). 2025 Aug 4;15(8):1233. doi: 10.3390/life15081233 (PMC12387585; doi:10.3390/life15081233)
Supplement: Supplementary file 1 [file life-15-01233-s001.zip]

Archive with 1 entries (1 files):
- life-3726273-supplementary.pdf
